# Supplementary material for: Hinokitiol Inhibits Breast Cancer Cells In Vitro Stemness-Progression and Self-Renewal with Apoptosis and Autophagy Modulation via the CD44/Nanog/SOX2/Oct4 Pathway
Source: Int J Mol Sci. 2024 Mar 31;25(7):3904. doi: 10.3390/ijms25073904 (PMC11011552; doi:10.3390/ijms25073904)
Supplement: Supplementary file 1 [file ijms-25-03904-s001.zip]

Archive with 1 entries (1 files):
- ijms-2882451-supplementary.pdf
